# Supplementary material for: When pitch adds to volume: coregulation of transcript diversity predicts gene function
Source: BMC Genomics. 2018 Dec 13;19:926. doi: 10.1186/s12864-018-5263-z (PMC6293560; doi:10.1186/s12864-018-5263-z)
Supplement: Supplementary file 2 — Table S1. KEGG Pathways’ enrichment in APP co-splicing, co-expression, epistasis and vulnerability index (Delta BI-III) (XLS 58 kb) [file 12864_2018_5263_MOESM2_ESM.xls]

## Sheet: TableS1
KEGG	Description	co-splice GTEx (corrected P)	co-splice BREAINEAC (corrected P)	Combined P	validated co-splicing	coexp GTEx (corrected P)	APP epistasis (num APP-SNPs)	DeltaBI-III
hsa04142	Lysosome	1	1.82e-09	3.84e-08	FALSE	0.14	0	-0.04
hsa04721	Synaptic vesicle cycle	0.0334	1.46e-06	8.67e-07	TRUE	6.8e-05	0	0.28
hsa04141	Protein processing in endoplasmic reticulum	0.00404	0.000362	2.11e-05	TRUE	0.016	1	-0.09
hsa04961	Endocrine and other factor-regulated calcium reabsorption	1	6.2e-06	8.06e-05	FALSE	0.00079	1	0.11
hsa04070	Phosphatidylinositol signaling system	0.000893	0.0648	0.000623	FALSE	0.04	2	0.13
hsa04144	Endocytosis	0.0569	0.00104	0.000633	FALSE	0.011	NA	NA
hsa04728	Dopaminergic synapse	0.000893	0.0706	0.000672	FALSE	0.00061	1	0.23
hsa04120	Ubiquitin mediated proteolysis	0.00532	0.0128	0.000722	TRUE	1.7e-06	0	0.02
hsa04261	Adrenergic signaling in cardiomyocytes	0.0318	0.00265	0.000874	TRUE	0.018	5	0.22
hsa05110	Vibrio cholerae infection	0.378	0.000807	0.00277	FALSE	0.00079	1	0.11
hsa04114	Oocyte meiosis	0.0475	0.01	0.00412	TRUE	0.00062	0	0.12
hsa04720	Long-term potentiation	0.0494	0.01	0.00426	TRUE	0.029	2	0.34
hsa04713	Circadian entrainment	0.0228	0.0509	0.00902	FALSE	0.27	2	0.27
hsa04730	Long-term depression	0.0146	0.221	0.0217	FALSE	1	1	0.14
hsa04022	cGMP-PKG signaling pathway	0.00682	0.504	0.0229	FALSE	0.0052	0	0.15
hsa04724	Glutamatergic synapse	0.0167	0.356	0.0364	FALSE	0.34	1	0.29
hsa04921	Oxytocin signaling pathway	0.0682	0.143	0.0549	FALSE	0.2	2	0.22
hsa05031	Amphetamine addiction	0.0987	0.102	0.0563	FALSE	0.029	2	0.28
hsa04145	Phagosome	1	0.012	0.065	FALSE	0.005	0	-0.16
hsa04530	Tight junction	0.0165	0.846	0.0735	FALSE	0.34	0	-0.01
hsa04520	Adherens junction	0.018	0.997	0.0903	FALSE	0.76	0	0.09
hsa04723	Retrograde endocannabinoid signaling	0.0236	0.997	0.112	FALSE	0.63	0	0.36
hsa05010	Alzheimer's disease	0.659	0.0501	0.146	FALSE	0.0036	0	0.06
hsa04727	GABAergic synapse	0.0334	0.997	0.147	FALSE	0.43	4	0.22
hsa05130	Pathogenic Escherichia coli infection	0.0347	1	0.151	FALSE	0.68	0	0.09
hsa04924	Renin secretion	0.455	0.0898	0.172	FALSE	0.0052	2	NA
hsa04140	Autophagy - animal	0.0832	0.556	0.188	FALSE	0.018	0	0.01
hsa04611	Platelet activation	0.0475	0.997	0.192	FALSE	0.46	0	0.05
hsa04015	Rap1 signaling pathway	0.0475	1	0.192	FALSE	0.14	1	0.07
hsa03013	RNA transport	0.808	0.0592	0.193	FALSE	0.8	1	-0.09
hsa04024	cAMP signaling pathway	0.117	0.42	0.197	FALSE	0.0029	1	0.13
hsa00020	Citrate cycle (TCA cycle)	0.603	0.0821	0.198	FALSE	1	0	-0.07
hsa05120	Epithelial cell signaling in Helicobacter pylori infection	1	0.07	0.256	FALSE	2e-06	1	0.08
hsa04722	Neurotrophin signaling pathway	0.942	0.09	0.294	FALSE	0.0036	0	0.1
hsa04970	Salivary secretion	0.264	0.335	0.303	FALSE	0.49	3	0.19
hsa04971	Gastric acid secretion	0.589	0.151	0.305	FALSE	0.063	1	0.18
hsa04152	AMPK signaling pathway	0.118	0.8	0.317	FALSE	0.34	0	-0.01
hsa00562	Inositol phosphate metabolism	0.193	0.509	0.326	FALSE	0.29	1	-0.03
hsa03050	Proteasome	1	0.108	0.348	FALSE	1	0	0.05
hsa00100	Steroid biosynthesis	0.832	0.136	0.361	FALSE	1	NA	NA
hsa00600	Sphingolipid metabolism	1	0.115	0.363	FALSE	0.49	0	-0.19
hsa04340	Hedgehog signaling pathway	0.491	0.244	0.373	FALSE	0.0072	1	-0.01
hsa04910	Insulin signaling pathway	1	0.122	0.378	FALSE	0.003	0	-0.02
hsa05033	Nicotine addiction	0.125	0.997	0.384	FALSE	1	0	0.41
hsa04972	Pancreatic secretion	0.131	1	0.397	FALSE	1	3	0.03
hsa04966	Collecting duct acid secretion	1	0.141	0.417	FALSE	0.0045	0	0.11
hsa01200	Carbon metabolism	0.999	0.142	0.42	FALSE	1	NA	NA
hsa04137	Mitophagy - animal	1	0.146	0.428	FALSE	0.0032	NA	NA
hsa05020	Prion diseases	1	0.154	0.442	FALSE	0.57	0	-0.05
hsa04962	Vasopressin-regulated water reabsorption	1	0.162	0.457	FALSE	0.0016	0	0
hsa04136	Autophagy - other	0.167	1	0.466	FALSE	0.58	NA	NA
hsa00970	Aminoacyl-tRNA biosynthesis	0.971	0.189	0.494	FALSE	0.87	0	0.05
hsa04915	Estrogen signaling pathway	0.648	0.289	0.501	FALSE	0.033	2	0.06
hsa05132	Salmonella infection	0.224	0.997	0.558	FALSE	0.0023	0	0.07
hsa03040	Spliceosome	0.411	0.575	0.577	FALSE	1	0	-0.12
hsa03015	mRNA surveillance pathway	0.429	0.59	0.601	FALSE	0.75	1	-0.12
hsa04922	Glucagon signaling pathway	0.909	0.295	0.621	FALSE	0.037	0	NA
hsa04919	Thyroid hormone signaling pathway	0.339	0.815	0.632	FALSE	0.11	1	0.06
hsa04912	GnRH signaling pathway	0.959	0.299	0.645	FALSE	0.0067	3	0.13
hsa05100	Bacterial invasion of epithelial cells	0.351	0.826	0.649	FALSE	0.12	2	0.04
hsa05211	Renal cell carcinoma	1	0.293	0.652	FALSE	0.077	3	0.11
hsa04360	Axon guidance	0.332	0.952	0.68	FALSE	0.35	6	0.17
hsa05214	Glioma	0.968	0.338	0.692	FALSE	0.056	0	0.2
hsa04371	Apelin signaling pathway	0.462	0.788	0.732	FALSE	0.13	NA	NA
hsa04916	Melanogenesis	1	0.381	0.749	FALSE	0.11	2	0.12
hsa04020	Calcium signaling pathway	0.493	0.782	0.753	FALSE	0.071	2	0.17
hsa04925	Aldosterone synthesis and secretion	0.606	0.658	0.765	FALSE	0.17	3	NA
hsa00520	Amino sugar and nucleotide sugar metabolism	1	0.416	0.781	FALSE	0.84	0	-0.03
hsa04750	Inflammatory mediator regulation of TRP channels	0.445	0.935	0.781	FALSE	0.0029	2	0.14
hsa05131	Shigellosis	0.42	1	0.784	FALSE	0.0052	0	0.13
hsa00030	Pentose phosphate pathway	1	0.448	0.808	FALSE	1	NA	NA
hsa04012	ErbB signaling pathway	0.911	0.494	0.809	FALSE	0.0052	0	0.13
hsa04071	Sphingolipid signaling pathway	0.458	1	0.815	FALSE	0.0071	1	NA
hsa00270	Cysteine and methionine metabolism	0.474	1	0.828	FALSE	0.64	1	-0.06
hsa04666	Fc gamma R-mediated phagocytosis	0.477	0.997	0.829	FALSE	0.24	0	0.06
hsa04930	Type II diabetes mellitus	0.484	1	0.835	FALSE	0.029	0	0.06
hsa03420	Nucleotide excision repair	0.526	0.966	0.852	FALSE	1	2	-0.02
hsa04211	Longevity regulating pathway	0.511	1	0.854	FALSE	0.77	0	NA
hsa05152	Tuberculosis	1	0.519	0.859	FALSE	0.036	1	-0.07
hsa04540	Gap junction	0.924	0.561	0.859	FALSE	0.43	2	0.19
hsa00061	Fatty acid biosynthesis	0.522	0.994	0.859	FALSE	0.22	NA	NA
hsa04010	MAPK signaling pathway	0.952	0.549	0.861	FALSE	0.016	NA	NA
hsa04390	Hippo signaling pathway	0.541	0.995	0.872	FALSE	1	0	-0.01
hsa05014	Amyotrophic lateral sclerosis (ALS)	0.568	1	0.89	FALSE	1	0	0.2
hsa04310	Wnt signaling pathway	0.581	1	0.896	FALSE	0.0014	1	0.08
hsa05203	Viral carcinogenesis	0.833	0.703	0.899	FALSE	0.039	0	-0.13
hsa04710	Circadian rhythm	0.951	0.628	0.905	FALSE	0.63	0	0.08
hsa04744	Phototransduction	1	0.626	0.919	FALSE	1	1	0.11
hsa04150	mTOR signaling pathway	0.627	1	0.92	FALSE	0.038	1	0.08
hsa05142	Chagas disease (American trypanosomiasis)	0.732	0.875	0.926	FALSE	0.037	2	0.03
hsa00190	Oxidative phosphorylation	1	0.644	0.928	FALSE	0.11	0	0.07
hsa01210	2-Oxocarboxylic acid metabolism	1	0.644	0.928	FALSE	1	NA	NA
hsa04270	Vascular smooth muscle contraction	0.807	0.8	0.928	FALSE	0.55	3	0.12
hsa05030	Cocaine addiction	0.646	1	0.928	FALSE	0.095	0	0.05
hsa00564	Glycerophospholipid metabolism	1	0.675	0.94	FALSE	0.84	1	-0.11
hsa05323	Rheumatoid arthritis	1	0.677	0.941	FALSE	0.073	0	-0.15
hsa04726	Serotonergic synapse	0.678	0.997	0.941	FALSE	0.68	1	0.16
hsa00230	Purine metabolism	1	0.68	0.942	FALSE	0.78	1	0
hsa00051	Fructose and mannose metabolism	1	0.68	0.942	FALSE	1	2	-0.03
hsa04810	Regulation of actin cytoskeleton	0.693	1	0.947	FALSE	0.87	0	0.04
hsa04920	Adipocytokine signaling pathway	0.693	1	0.947	FALSE	0.096	0	-0.07
hsa04320	Dorso-ventral axis formation	1	0.698	0.949	FALSE	1	2	0.1
hsa04216	Ferroptosis	1	0.731	0.96	FALSE	0.7	NA	NA
hsa05169	Epstein-Barr virus infection	0.935	0.782	0.96	FALSE	0.0017	0	-0.09
hsa04110	Cell cycle	0.731	1	0.96	FALSE	0.04	0	-0.04
hsa05016	Huntington's disease	1	0.742	0.963	FALSE	0.31	0	0.03
hsa03020	RNA polymerase	1	0.751	0.966	FALSE	1	NA	NA
hsa04725	Cholinergic synapse	0.804	0.997	0.979	FALSE	0.43	1	0.14
hsa05161	Hepatitis B	0.807	1	0.98	FALSE	0.016	0	-0.05
hsa00510	N-Glycan biosynthesis	0.812	1	0.981	FALSE	1	2	-0.05
hsa01230	Biosynthesis of amino acids	1	0.819	0.983	FALSE	1	NA	NA
hsa00240	Pyrimidine metabolism	1	0.834	0.985	FALSE	1	0	-0.08
hsa04918	Thyroid hormone synthesis	0.841	0.997	0.986	FALSE	0.075	1	0
hsa04614	Renin-angiotensin system	0.865	1	0.99	FALSE	1	NA	NA
hsa05166	HTLV-I infection	0.867	1	0.991	FALSE	0.097	NA	NA
hsa05164	Influenza A	0.887	1	0.993	FALSE	0.17	0	-0.11
hsa00620	Pyruvate metabolism	1	0.895	0.994	FALSE	0.82	0	-0.04
hsa04660	T cell receptor signaling pathway	0.93	0.963	0.994	FALSE	0.037	2	0.02
hsa00730	Thiamine metabolism	1	0.899	0.995	FALSE	0.59	NA	NA
hsa05416	Viral myocarditis	0.917	1	0.996	FALSE	1	0	-0.26
hsa00330	Arginine and proline metabolism	0.924	1	0.997	FALSE	0.49	0	-0.08
hsa05160	Hepatitis C	0.928	1	0.997	FALSE	0.28	0	-0.04
hsa04931	Insulin resistance	0.93	1	0.998	FALSE	0.044	0	NA
hsa05133	Pertussis	1	0.95	0.999	FALSE	0.011	0	-0.09
hsa05220	Chronic myeloid leukemia	1	0.966	0.999	FALSE	0.71	0	-0.06
hsa04217	Necroptosis	0.968	1	0.999	FALSE	0.61	NA	NA
hsa01522	Endocrine resistance	1	0.985	1	FALSE	0.093	NA	NA
hsa04146	Peroxisome	1	0.994	1	FALSE	0.87	0	-0.1
hsa05034	Alcoholism	1	0.994	1	FALSE	1	1	-0.12
hsa00480	Glutathione metabolism	1	0.995	1	FALSE	1	2	-0.07
hsa04668	TNF signaling pathway	1	0.996	1	FALSE	0.058	0	-0.03
hsa05216	Thyroid cancer	1	0.997	1	FALSE	1	0	-0.01
hsa05213	Endometrial cancer	1	0.997	1	FALSE	0.29	0	0.07
hsa05032	Morphine addiction	0.983	0.997	1	FALSE	0.45	0	0.27
hsa04072	Phospholipase D signaling pathway	1	0.997	1	FALSE	0.63	0	NA
hsa05230	Central carbon metabolism in cancer	1	0.997	1	FALSE	0.22	0	0.05
hsa01212	Fatty acid metabolism	1	0.997	1	FALSE	0.63	NA	NA
hsa04662	B cell receptor signaling pathway	1	0.997	1	FALSE	0.024	1	-0.01
hsa04914	Progesterone-mediated oocyte maturation	1	0.997	1	FALSE	0.039	1	0.08
hsa00120	Primary bile acid biosynthesis	1	0.999	1	FALSE	1	NA	NA
hsa03018	RNA degradation	1	1	1	FALSE	1	1	-0.17
hsa05210	Colorectal cancer	1	1	1	FALSE	0.0042	3	0
hsa04913	Ovarian steroidogenesis	1	1	1	FALSE	0.85	1	-0.05
hsa04066	HIF-1 signaling pathway	0.974	1	1	FALSE	0.79	1	0.03
hsa05012	Parkinson's disease	1	1	1	FALSE	0.62	0	0.01
hsa00360	Phenylalanine metabolism	1	1	1	FALSE	1	NA	NA
hsa04514	Cell adhesion molecules (CAMs)	1	1	1	FALSE	1	1	-0.17
hsa00770	Pantothenate and CoA biosynthesis	1	1	1	FALSE	1	NA	NA
hsa05219	Bladder cancer	1	1	1	FALSE	1	1	-0.04
hsa04911	Insulin secretion	1	1	1	FALSE	0.43	2	0.22
hsa00010	Glycolysis / Gluconeogenesis	1	1	1	FALSE	1	2	-0.11
hsa04210	Apoptosis	1	1	1	FALSE	0.41	0	-0.05
hsa04062	Chemokine signaling pathway	0.983	1	1	FALSE	0.17	1	0.01
hsa04923	Regulation of lipolysis in adipocytes	1	1	1	FALSE	0.17	1	NA
hsa00052	Galactose metabolism	1	1	1	FALSE	1	1	-0.12
hsa04213	Longevity regulating pathway - multiple species	1	1	1	FALSE	0.47	0	NA
hsa00500	Starch and sucrose metabolism	1	1	1	FALSE	1	2	-0.19
hsa00860	Porphyrin and chlorophyll metabolism	1	1	1	FALSE	1	0	-0.07
hsa04664	Fc epsilon RI signaling pathway	1	1	1	FALSE	0.0061	1	0.13
hsa04370	VEGF signaling pathway	1	1	1	FALSE	0.057	0	0.22
hsa04014	Ras signaling pathway	1	1	1	FALSE	0.019	NA	NA
hsa05231	Choline metabolism in cancer	0.974	1	1	FALSE	0.1	1	0.08
hsa00071	Fatty acid degradation	1	1	1	FALSE	0.64	0	-0.18
hsa00565	Ether lipid metabolism	1	1	1	FALSE	1	0	-0.17
hsa03008	Ribosome biogenesis in eukaryotes	1	1	1	FALSE	0.9	0	-0.08
hsa05205	Proteoglycans in cancer	1	1	1	FALSE	0.56	2	-0.05
hsa04068	FoxO signaling pathway	0.974	1	1	FALSE	0.64	0	0.02
hsa05221	Acute myeloid leukemia	1	1	1	FALSE	0.39	1	-0.03
hsa04550	Signaling pathways regulating pluripotency of stem cells	1	1	1	FALSE	0.62	0	-0.04
hsa05223	Non-small cell lung cancer	1	1	1	FALSE	0.41	0	0.15
hsa04350	TGF-beta signaling pathway	1	1	1	FALSE	0.81	0	-0.08
hsa05212	Pancreatic cancer	1	1	1	FALSE	0.018	0	-0.01
hsa04650	Natural killer cell mediated cytotoxicity	1	1	1	FALSE	0.52	2	0.01
hsa05145	Toxoplasmosis	1	1	1	FALSE	0.47	0	-0.15
hsa04917	Prolactin signaling pathway	1	1	1	FALSE	0.031	0	0.03
hsa04976	Bile secretion	1	1	1	FALSE	0.68	1	-0.06
hsa03320	PPAR signaling pathway	1	1	1	FALSE	0.76	0	-0.14
hsa01524	Platinum drug resistance	1	1	1	FALSE	0.72	NA	NA
hsa04978	Mineral absorption	1	1	1	FALSE	1	0	-0.13
hsa04621	NOD-like receptor signaling pathway	0.97	1	1	FALSE	0.82	1	-0.11
hsa00630	Glyoxylate and dicarboxylate metabolism	1	1	1	FALSE	1	1	-0.17
hsa01521	EGFR tyrosine kinase inhibitor resistance	1	1	1	FALSE	0.55	NA	NA
hsa05134	Legionellosis	1	1	1	FALSE	1	0	-0.29
hsa04620	Toll-like receptor signaling pathway	1	1	1	FALSE	0.039	0	-0.06
hsa04380	Osteoclast differentiation	1	1	1	FALSE	0.042	1	-0.04
hsa04510	Focal adhesion	1	1	1	FALSE	0.26	0	0.02
hsa04659	Th17 cell differentiation	0.997	1	1	FALSE	0.39	NA	NA
hsa05215	Prostate cancer	1	1	1	FALSE	0.62	0	-0.08
hsa00350	Tyrosine metabolism	1	1	1	FALSE	1	1	-0.02
hsa05418	Fluid shear stress and atherosclerosis	1	1	1	FALSE	0.0058	NA	NA
hsa05414	Dilated cardiomyopathy	1	1	1	FALSE	0.82	5	0.12
hsa04658	Th1 and Th2 cell differentiation	1	1	1	FALSE	0.24	NA	NA
hsa04657	IL-17 signaling pathway	1	1	1	FALSE	0.68	NA	NA
hsa04064	NF-kappa B signaling pathway	1	1	1	FALSE	0.84	1	-0.15
hsa05146	Amoebiasis	1	1	1	FALSE	0.82	0	0.01
hsa05218	Melanoma	1	1	1	FALSE	0.28	0	0.07
hsa04622	RIG-I-like receptor signaling pathway	1	1	1	FALSE	0.84	0	-0.1
hsa04932	Non-alcoholic fatty liver disease (NAFLD)	1	1	1	FALSE	0.089	0	0
hsa03440	Homologous recombination	1	1	1	FALSE	1	0	-0.01
hsa04933	AGE-RAGE signaling pathway in diabetic complications	0.974	1	1	FALSE	0.034	1	NA
hsa05202	Transcriptional misregulation in cancer	1	1	1	FALSE	1	2	-0.16
hsa04973	Carbohydrate digestion and absorption	1	1	1	FALSE	0.31	1	0.03
hsa02010	ABC transporters	1	1	1	FALSE	1	0	-0.15
hsa04260	Cardiac muscle contraction	1	1	1	FALSE	1	4	0.18
hsa05168	Herpes simplex infection	1	1	1	FALSE	0.52	0	-0.17
hsa00280	Valine, leucine and isoleucine degradation	1	1	1	FALSE	1	1	-0.13
hsa04742	Taste transduction	1	1	1	FALSE	0.87	1	-0.14
hsa05410	Hypertrophic cardiomyopathy (HCM)	1	1	1	FALSE	1	3	0.09
hsa05224	Breast cancer	1	1	1	FALSE	0.84	0	NA
hsa05200	Pathways in cancer	1	1	1	FALSE	0.62	NA	NA
hsa05217	Basal cell carcinoma	1	1	1	FALSE	1	0	-0.03
hsa00310	Lysine degradation	1	1	1	FALSE	1	2	-0.14
hsa05162	Measles	1	1	1	FALSE	0.31	0	-0.18
hsa05412	Arrhythmogenic right ventricular cardiomyopathy (ARVC)	1	1	1	FALSE	1	2	0.1
hsa04630	Jak-STAT signaling pathway	1	1	1	FALSE	0.83	1	-0.13
hsa05206	MicroRNAs in cancer	1	1	1	FALSE	0.98	0	-0.04
hsa04670	Leukocyte transendothelial migration	1	1	1	FALSE	0.85	1	-0.02
hsa04080	Neuroactive ligand-receptor interaction	1	1	1	FALSE	1	NA	NA
hsa04151	PI3K-Akt signaling pathway	1	1	1	FALSE	0.68	NA	NA
hsa04740	Olfactory transduction	1	1	1	FALSE	1	NA	NA
hsa04960	Aldosterone-regulated sodium reabsorption	1	1	1	FALSE	0.58	2	0.15
hsa00515	Mannose type O-glycan biosynthesis	1	1	1	FALSE	1	NA	NA
hsa00592	alpha-Linolenic acid metabolism	1	1	1	FALSE	1	1	-0.15
hsa04392	Hippo signaling pathway -multiple species	1	1	1	FALSE	1	0	NA
hsa00533	Glycosaminoglycan biosynthesis - keratan sulfate	1	1	1	FALSE	1	NA	NA
hsa00450	Selenocompound metabolism	1	1	1	FALSE	1	NA	NA
hsa00590	Arachidonic acid metabolism	1	1	1	FALSE	1	1	-0.17
hsa04623	Cytosolic DNA-sensing pathway	1	1	1	FALSE	0.69	0	-0.15
hsa00670	One carbon pool by folate	1	1	1	FALSE	1	NA	NA
hsa00900	Terpenoid backbone biosynthesis	1	1	1	FALSE	1	NA	NA
hsa01040	Biosynthesis of unsaturated fatty acids	1	1	1	FALSE	1	NA	NA
hsa03060	Protein export	1	1	1	FALSE	1	NA	NA
hsa04964	Proximal tubule bicarbonate reclamation	1	1	1	FALSE	0.41	NA	NA
hsa04330	Notch signaling pathway	1	1	1	FALSE	1	0	-0.2
hsa00340	Histidine metabolism	1	1	1	FALSE	1	NA	NA
hsa00534	Glycosaminoglycan biosynthesis - heparan sulfate / heparin	1	1	1	FALSE	1	NA	NA
hsa04612	Antigen processing and presentation	1	1	1	FALSE	1	2	-0.34
hsa00650	Butanoate metabolism	1	1	1	FALSE	1	1	0.07
hsa00591	Linoleic acid metabolism	1	1	1	FALSE	1	1	-0.14
hsa00410	beta-Alanine metabolism	1	1	1	FALSE	1	1	-0.11
hsa01523	Antifolate resistance	1	1	1	FALSE	1	NA	NA
hsa00561	Glycerolipid metabolism	1	1	1	FALSE	0.87	3	-0.02
hsa03410	Base excision repair	1	1	1	FALSE	1	0	-0.06
hsa04215	Apoptosis - multiple species	1	1	1	FALSE	0.16	3	NA
hsa05143	African trypanosomiasis	1	1	1	FALSE	1	1	-0.02
hsa05140	Leishmaniasis	1	1	1	FALSE	1	0	-0.21
hsa03022	Basal transcription factors	1	1	1	FALSE	1	1	-0.01
hsa05321	Inflammatory bowel disease (IBD)	1	1	1	FALSE	1	0	-0.23
hsa00980	Metabolism of xenobiotics by cytochrome P450	1	1	1	FALSE	1	1	-0.1
hsa04512	ECM-receptor interaction	1	1	1	FALSE	1	0	-0.13
hsa05204	Chemical carcinogenesis	1	1	1	FALSE	1	1	-0.05
hsa05222	Small cell lung cancer	1	1	1	FALSE	0.84	0	-0.08
hsa04974	Protein digestion and absorption	1	1	1	FALSE	1	1	-0.09
hsa00062	Fatty acid elongation	1	1	1	FALSE	1	NA	NA
hsa00563	Glycosylphosphatidylinositol (GPI)-anchor biosynthesis	1	1	1	FALSE	1	NA	NA
hsa00640	Propanoate metabolism	1	1	1	FALSE	0.75	0	-0.15
hsa00514	Other types of O-glycan biosynthesis	1	1	1	FALSE	1	0	0.02
hsa00260	Glycine, serine and threonine metabolism	1	1	1	FALSE	1	1	-0.17
hsa00130	Ubiquinone and other terpenoid-quinone biosynthesis	1	1	1	FALSE	0.51	NA	NA
hsa03450	Non-homologous end-joining	1	1	1	FALSE	1	NA	NA
hsa00511	Other glycan degradation	1	1	1	FALSE	1	NA	NA
hsa00531	Glycosaminoglycan degradation	1	1	1	FALSE	1	NA	NA
hsa00760	Nicotinate and nicotinamide metabolism	0.974	1	1	FALSE	1	1	-0.07
hsa00380	Tryptophan metabolism	1	1	1	FALSE	1	0	-0.02
hsa04940	Type I diabetes mellitus	1	1	1	FALSE	1	NA	NA
hsa04672	Intestinal immune network for IgA production	1	1	1	FALSE	1	3	-0.32
hsa05144	Malaria	1	1	1	FALSE	1	0	-0.19
hsa00140	Steroid hormone biosynthesis	1	1	1	FALSE	1	1	-0.16
hsa00830	Retinol metabolism	1	1	1	FALSE	1	2	-0.08
hsa04115	p53 signaling pathway	1	1	1	FALSE	1	0	-0.07
hsa04640	Hematopoietic cell lineage	1	1	1	FALSE	1	1	-0.2
hsa00983	Drug metabolism - other enzymes	1	1	1	FALSE	1	2	-0.14
hsa00250	Alanine, aspartate and glutamate metabolism	1	1	1	FALSE	0.82	0	0.11
hsa04610	Complement and coagulation cascades	1	1	1	FALSE	1	0	-0.19
hsa05322	Systemic lupus erythematosus	1	1	1	FALSE	1	3	-0.35
hsa04060	Cytokine-cytokine receptor interaction	1	1	1	FALSE	1	NA	NA
hsa03460	Fanconi anemia pathway	1	1	1	FALSE	1	0	-0.17
