# Supplementary material for: When pitch adds to volume: coregulation of transcript diversity predicts gene function
Source: BMC Genomics. 2018 Dec 13;19:926. doi: 10.1186/s12864-018-5263-z (PMC6293560; doi:10.1186/s12864-018-5263-z)
Supplement: Supplementary file 3 — Table S5. Pathways with multiple enrichment in APP epistasis across three LOAD GWAS. (XLS 58 kb) [file 12864_2018_5263_MOESM3_ESM.xls]

## Sheet: TableS5
				GENADA		ADG		NIA
KEGG ID	pathway	Total APP-SNPs	P combined	rs	P-value	rs	P-value	rs	P-value
path:hsa04360	Axon guidance - Homo sapiens (human)	6	0.00296	rs1783016-rs216763-rs2830031	0.00324471	rs2014146-rs7283136	0.12358	rs2829973	0.5
path:hsa04261	Adrenergic signaling in cardiomyocytes - Homo sapiens (human)	5	0.02139	rs1783016-rs216763-rs2830031	0.054389		NA	rs2829973-rs1783016	0.0737319
path:hsa05414	Dilated cardiomyopathy - Homo sapiens (human)	5	0.08007	rs454017-rs1783016	0.168886	rs2014146-rs7283136	0.359538	rs3991	0.5
path:hsa04727	GABAergic synapse - Homo sapiens (human)	4	0.00581	rs2830053	0.348268	rs2014146-rs7283136	0.12358	rs2830028	0.315324
path:hsa04260	Cardiac muscle contraction - Homo sapiens (human)	4	0.00036	rs2830031	<0.1648		NA	rs1783016-rs2234983-rs3991	0.00153225
path:hsa04925	Aldosterone synthesis and secretion - Homo sapiens (human)	3	0.25779	rs1783016-rs216763-rs2830031	0.0119505		NA		NA
path:hsa04912	GnRH signaling pathway - Homo sapiens (human)	3	0.0052	rs1783016-rs2830031-rs2830053	<0.00038		NA		NA
path:hsa04270	Vascular smooth muscle contraction - Homo sapiens (human)	3	0.58305	rs1783016-rs2830031-rs9981258	0.00324471		NA		NA
path:hsa04970	Salivary secretion - Homo sapiens (human)	3	0.23036	rs1783016-rs216763-rs2830031	0.0879587		NA		NA
path:hsa04672	Intestinal immune network for IgA production - Homo sapiens (human)	3	0.06247	rs1783016	0.47216	rs380417	0.5	rs3991	0.315324
path:hsa05410	Hypertrophic cardiomyopathy (HCM) - Homo sapiens (human)	3	0.03625	rs1783016	0.348268	rs2014146-rs7283136	0.12358		NA
path:hsa04215	Apoptosis - multiple species - Homo sapiens (human)	3	0.00061	rs216763	0.348268	rs2014146-rs7283136	<0.01217		NA
path:hsa00561	Glycerolipid metabolism - Homo sapiens (human)	3	<0.00033	rs2830031	<0.1648	rs2234983	<0.18353	rs3991	0.315324
path:hsa04972	Pancreatic secretion - Homo sapiens (human)	3	0.09871	rs1783016	0.5	rs2014146-rs7283136	0.12358		NA
path:hsa05322	Systemic lupus erythematosus - Homo sapiens (human)	3	0.03139	rs1783016	0.348268	rs2014146-rs7283136	0.0559807		NA
path:hsa05210	Colorectal cancer - Homo sapiens (human)	3	0.06015		NA	rs380417	0.373865	rs2829973-rs2014146	0.0292223
path:hsa05211	Renal cell carcinoma - Homo sapiens (human)	3	0.03726		NA	rs2014146-rs2830028-rs7283136	0.0416323		NA
path:hsa04612	Antigen processing and presentation - Homo sapiens (human)	2	0.08835	rs1701003-rs216772	0.0428922		NA		NA
path:hsa04911	Insulin secretion - Homo sapiens (human)	2	0.29606	rs1783016-rs216763	0.0999836		NA		NA
path:hsa04020	Calcium signaling pathway - Homo sapiens (human)	2	0.7138	rs1783016-rs9981258	0.168886		NA		NA
path:hsa04921	Oxytocin signaling pathway - Homo sapiens (human)	2	0.63944	rs1783016-rs2830031	0.168886		NA		NA
path:hsa04924	Renin secretion - Homo sapiens (human)	2	0.22707	rs1783016-rs2830031	0.0428922		NA		NA
path:hsa04915	Estrogen signaling pathway - Homo sapiens (human)	2	0.23586	rs1783016-rs2830031	0.0999836		NA		NA
path:hsa04650	Natural killer cell mediated cytotoxicity - Homo sapiens (human)	2	0.49741	rs11087985-rs2830031	0.0999836		NA		NA
path:hsa05031	Amphetamine addiction - Homo sapiens (human)	2	0.41926	rs1783016-rs2830031	0.168886		NA		NA
path:hsa04720	Long-term potentiation - Homo sapiens (human)	2	0.48104	rs1783016-rs2830031	0.0999836		NA		NA
path:hsa04750	Inflammatory mediator regulation of TRP channels - Homo sapiens (human)	2	0.58996	rs1783016-rs2830031	0.314207		NA		NA
path:hsa04070	Phosphatidylinositol signaling system - Homo sapiens (human)	2	0.29494	rs216763-rs2830031	0.241799		NA		NA
path:hsa05205	Proteoglycans in cancer - Homo sapiens (human)	2	0.35438	rs1783016-rs2830031	<0.00840		NA		NA
path:hsa04916	Melanogenesis - Homo sapiens (human)	2	0.0496	rs1783016-rs2830031	<0.00840		NA		NA
path:hsa04540	Gap junction - Homo sapiens (human)	2	0.05885	rs1783016-rs2830031	<0.00840		NA		NA
path:hsa00500	Starch and sucrose metabolism - Homo sapiens (human)	2	0.21851	rs9981258-rs2830053	0.0999836		NA		NA
path:hsa00510	N-Glycan biosynthesis - Homo sapiens (human)	2	0.01259	rs454017	0.348268		NA	rs2829973	<0.14151
path:hsa05142	Chagas disease (American trypanosomiasis) - Homo sapiens (human)	2	0.21291	rs1783016	0.348268	rs380417	0.373865		NA
path:hsa05412	Arrhythmogenic right ventricular cardiomyopathy (ARVC) - Homo sapiens (human)	2	0.5108	rs2830031	0.5		NA	rs3991	<0.14151
path:hsa04713	Circadian entrainment - Homo sapiens (human)	2	0.6088	rs1783016	0.5	rs2234983	0.5		NA
path:hsa04660	T cell receptor signaling pathway - Homo sapiens (human)	2	0.2287	rs2830031	0.348268		NA	rs2014146	0.435904
path:hsa00051	Fructose and mannose metabolism - Homo sapiens (human)	2	0.28736	rs1783016	0.348268	rs373521	0.5		NA
path:hsa00053	Ascorbate and aldarate metabolism - Homo sapiens (human)	2	0.54608	rs2830053	0.5	rs380417	0.5		NA
path:hsa04960	Aldosterone-regulated sodium reabsorption - Homo sapiens (human)	2	0.36277	rs2830031	0.5	rs2830028	0.373865		NA
path:hsa04977	Vitamin digestion and absorption - Homo sapiens (human)	2	0.34403	rs1783016	0.5	rs380417	0.373865		NA
path:hsa00480	Glutathione metabolism - Homo sapiens (human)	2	0.29297	rs2830053	0.5		NA	rs2014146	0.315324
path:hsa04320	Dorso-ventral axis formation - Homo sapiens (human)	2	0.11548	rs2830031	<0.164860		NA	rs1783016	<0.14151
path:hsa05100	Bacterial invasion of epithelial cells - Homo sapiens (human)	2	0.09349	rs1783016	<0.16486		NA	rs2829973	0.435904
path:hsa05202	Transcriptional misregulation in cancer - Homo sapiens (human)	2	0.36785		NA	rs380417	0.5	rs2830028	0.5
path:hsa00512	Mucin type O-Glycan biosynthesis - Homo sapiens (human)	2	0.04998		NA	rs373521	0.373865	rs1783016	0.315324
path:hsa03420	Nucleotide excision repair - Homo sapiens (human)	2	0.15931		NA	rs2014146-rs7283136	0.12358		NA
path:hsa00983	Drug metabolism - other enzymes - Homo sapiens (human)	2	0.4318		NA	rs373521-rs380417	0.201698		NA
path:hsa00310	Lysine degradation - Homo sapiens (human)	2	<0.01013		NA	rs2014146-rs7283136	<0.01217		NA
path:hsa00010	Glycolysis / Gluconeogenesis - Homo sapiens (human)	2	0.05388		NA	rs373521-rs380417	0.0559807		NA
path:hsa00830	Retinol metabolism - Homo sapiens (human)	2	0.09357		NA	rs373521	<0.18353	rs2829973	0.315324
path:hsa04640	Hematopoietic cell lineage - Homo sapiens (human)	1	0.30764	rs1701003	0.47216		NA		NA
path:hsa04024	cAMP signaling pathway - Homo sapiens (human)	1	0.81221	rs2830031	0.5		NA		NA
path:hsa04742	Taste transduction - Homo sapiens (human)	1	0.60152	rs1783016	0.5		NA		NA
path:hsa04971	Gastric acid secretion - Homo sapiens (human)	1	0.72685	rs1783016	0.5		NA		NA
path:hsa04725	Cholinergic synapse - Homo sapiens (human)	1	0.77326	rs1783016	0.47216		NA		NA
path:hsa04630	Jak-STAT signaling pathway - Homo sapiens (human)	1	0.73807	rs1783016	0.5		NA		NA
path:hsa05120	Epithelial cell signaling in Helicobacter pylori infection - Homo sapiens (human)	1	<0.14752	rs216763	<0.164860		NA		NA
path:hsa04066	HIF-1 signaling pathway - Homo sapiens (human)	1	0.62011	rs1783016	0.5		NA		NA
path:hsa00564	Glycerophospholipid metabolism - Homo sapiens (human)	1	0.61327	rs2830031	<0.164860		NA		NA
path:hsa04724	Glutamatergic synapse - Homo sapiens (human)	1	0.90086	rs1783016	0.47216		NA		NA
path:hsa04961	Endocrine and other factor-regulated calcium reabsorption - Homo sapiens (human)	1	0.52869	rs1783016	0.348268		NA		NA
path:hsa05034	Alcoholism - Homo sapiens (human)	1	0.76793	rs1783016	0.5		NA		NA
path:hsa05143	African trypanosomiasis - Homo sapiens (human)	1	0.42329	rs1783016	0.348268		NA		NA
path:hsa03030	DNA replication - Homo sapiens (human)	1	0.42128	rs1783016	0.348268		NA		NA
path:hsa04976	Bile secretion - Homo sapiens (human)	1	0.16455	rs1783016	0.348268		NA		NA
path:hsa00592	alpha-Linolenic acid metabolism - Homo sapiens (human)	1	0.81446	rs2830031	0.348268		NA		NA
path:hsa04728	Dopaminergic synapse - Homo sapiens (human)	1	0.77873	rs1783016	0.5		NA		NA
path:hsa04015	Rap1 signaling pathway - Homo sapiens (human)	1	0.72249	rs2830031	0.5		NA		NA
path:hsa03013	RNA transport - Homo sapiens (human)	1	0.18371	rs216772	<0.164860		NA		NA
path:hsa04726	Serotonergic synapse - Homo sapiens (human)	1	0.41001	rs1783016	0.47216		NA		NA
path:hsa00980	Metabolism of xenobiotics by cytochrome P450 - Homo sapiens (human)	1	0.2891	rs2830053	0.348268		NA		NA
path:hsa04664	Fc epsilon RI signaling pathway - Homo sapiens (human)	1	0.50887	rs2830031	0.348268		NA		NA
path:hsa05110	Vibrio cholerae infection - Homo sapiens (human)	1	0.4187	rs216763	0.348268		NA		NA
path:hsa00760	Nicotinate and nicotinamide metabolism - Homo sapiens (human)	1	0.16611	rs11087985	0.348268		NA		NA
path:hsa04918	Thyroid hormone synthesis - Homo sapiens (human)	1	0.30767	rs1783016	0.47216		NA		NA
path:hsa05219	Bladder cancer - Homo sapiens (human)	1	0.41286	rs2830053	<0.164860		NA		NA
path:hsa04913	Ovarian steroidogenesis - Homo sapiens (human)	1	0.28992	rs1783016	0.348268		NA		NA
path:hsa04730	Long-term depression - Homo sapiens (human)	1	0.7668	rs1783016	0.47216		NA		NA
path:hsa00140	Steroid hormone biosynthesis - Homo sapiens (human)	1	0.53195	rs2830031	0.5		NA		NA
path:hsa04310	Wnt signaling pathway - Homo sapiens (human)	1	0.16603	rs1783016	0.348268		NA		NA
path:hsa04923	Regulation of lipolysis in adipocytes - Homo sapiens (human)	1	0.76278	rs2830031	0.47216		NA		NA
path:hsa04514	Cell adhesion molecules (CAMs) - Homo sapiens (human)	1	0.43266	rs9981258	0.47216		NA		NA
path:hsa05231	Choline metabolism in cancer - Homo sapiens (human)	1	0.52917	rs2830031	0.348268		NA		NA
path:hsa04150	mTOR signaling pathway - Homo sapiens (human)	1	0.29087	rs2830031	0.348268		NA		NA
path:hsa03430	Mismatch repair - Homo sapiens (human)	1	0.31989	rs1783016	0.348268		NA		NA
path:hsa00052	Galactose metabolism - Homo sapiens (human)	1	0.43375	rs216763	<0.164860		NA		NA
path:hsa05340	Primary immunodeficiency - Homo sapiens (human)	1	0.30328		NA		NA	rs2014146	0.315324
path:hsa00230	Purine metabolism - Homo sapiens (human)	1	0.30557		NA	rs768039	0.373865		NA
path:hsa00410	beta-Alanine metabolism - Homo sapiens (human)	1	0.28895		NA	rs380417	<0.18353		NA
path:hsa00650	Butanoate metabolism - Homo sapiens (human)	1	0.33572		NA	rs380417	0.5		NA
path:hsa04974	Protein digestion and absorption - Homo sapiens (human)	1	0.30634		NA		NA	rs2829973	0.315324
path:hsa05152	Tuberculosis - Homo sapiens (human)	1	0.31744		NA	rs380417	0.373865		NA
path:hsa03015	mRNA surveillance pathway - Homo sapiens (human)	1	<0.14752		NA		NA	rs2829973	0.315324
path:hsa00630	Glyoxylate and dicarboxylate metabolism - Homo sapiens (human)	1	<0.14752		NA	rs768039	<0.18353		NA
path:hsa04141	Protein processing in endoplasmic reticulum - Homo sapiens (human)	1	0.42112		NA		NA	rs2014146	0.315324
path:hsa04914	Progesterone-mediated oocyte maturation - Homo sapiens (human)	1	0.51001		NA		NA	rs2014146	0.435904
path:hsa00040	Pentose and glucuronate interconversions - Homo sapiens (human)	1	0.83627		NA	rs373521	0.5		NA
path:hsa00280	Valine, leucine and isoleucine degradation - Homo sapiens (human)	1	0.33632		NA	rs380417	0.5		NA
path:hsa04064	NF-kappa B signaling pathway - Homo sapiens (human)	1	0.59977		NA		NA	rs3991	0.315324
path:hsa04933	AGE-RAGE signaling pathway in diabetic complications - Homo sapiens (human)	1	0.81307		NA	rs380417	0.5		NA
path:hsa00591	Linoleic acid metabolism - Homo sapiens (human)	1	0.72159		NA	rs380417	0.5		NA
path:hsa00562	Inositol phosphate metabolism - Homo sapiens (human)	1	0.5304		NA		NA	rs2234983	<0.14151
path:hsa04340	Hedgehog signaling pathway - Homo sapiens (human)	1	0.43604		NA	rs373521	0.373865		NA
path:hsa04621	NOD-like receptor signaling pathway - Homo sapiens (human)	1	0.28762		NA		NA	rs2014146	0.315324
path:hsa05221	Acute myeloid leukemia - Homo sapiens (human)	1	0.73319		NA	rs380417	0.5		NA
path:hsa04744	Phototransduction - Homo sapiens (human)	1	0.69978		NA	rs2234983	0.5		NA
path:hsa03018	RNA degradation - Homo sapiens (human)	1	0.16795		NA	rs380417	<0.18353		NA
path:hsa05150	Staphylococcus aureus infection - Homo sapiens (human)	1	0.16598		NA		NA	rs2830028	<0.14151
path:hsa00350	Tyrosine metabolism - Homo sapiens (human)	1	0.43519		NA	rs373521	0.373865		NA
path:hsa05204	Chemical carcinogenesis - Homo sapiens (human)	1	0.67002		NA	rs373521	0.373865		NA
path:hsa03022	Basal transcription factors - Homo sapiens (human)	1	0.43686		NA	rs380417	0.373865		NA
path:hsa04919	Thyroid hormone signaling pathway - Homo sapiens (human)	1	0.4319		NA		NA	rs2829973	0.315324
path:hsa00260	Glycine, serine and threonine metabolism - Homo sapiens (human)	1	0.16421		NA	rs768039	<0.18353		NA
path:hsa04662	B cell receptor signaling pathway - Homo sapiens (human)	1	0.65058		NA		NA	rs2014146	<0.14151
path:hsa04071	Sphingolipid signaling pathway - Homo sapiens (human)	1	0.53006		NA		NA	rs2829973	0.315324
path:hsa00590	Arachidonic acid metabolism - Homo sapiens (human)	1	0.29172		NA	rs380417	<0.18353		NA
path:hsa04062	Chemokine signaling pathway - Homo sapiens (human)	1	0.67435		NA		NA	rs2829973	0.435904
path:hsa04130	SNARE interactions in vesicular transport - Homo sapiens (human)	1	0.3053		NA	rs2830040	0.373865		NA
path:hsa04670	Leukocyte transendothelial migration - Homo sapiens (human)	1	0.41077		NA		NA	rs2829973	0.435904
path:hsa00270	Cysteine and methionine metabolism - Homo sapiens (human)	1	0.18255		NA	rs380417	0.373865		NA
path:hsa04380	Osteoclast differentiation - Homo sapiens (human)	1	0.50936		NA		NA	rs2014146	0.435904
path:hsa04973	Carbohydrate digestion and absorption - Homo sapiens (human)	1	0.40208		NA		NA	rs2829973	0.435904
path:hsa03010	Ribosome - Homo sapiens (human)	0	1		NA		NA		NA
path:hsa05161	Hepatitis B - Homo sapiens (human)	0	1		NA		NA		NA
path:hsa04922	Glucagon signaling pathway - Homo sapiens (human)	0	1		NA		NA		NA
path:hsa05323	Rheumatoid arthritis - Homo sapiens (human)	0	1		NA		NA		NA
path:hsa04210	Apoptosis - Homo sapiens (human)	0	1		NA		NA		NA
path:hsa05169	Epstein-Barr virus infection - Homo sapiens (human)	0	1		NA		NA		NA
path:hsa04213	Longevity regulating pathway - multiple species - Homo sapiens (human)	0	1		NA		NA		NA
path:hsa04392	Hippo signaling pathway -multiple species - Homo sapiens (human)	0	1		NA		NA		NA
path:hsa03460	Fanconi anemia pathway - Homo sapiens (human)	0	1		NA		NA		NA
path:hsa04623	Cytosolic DNA-sensing pathway - Homo sapiens (human)	0	1		NA		NA		NA
path:hsa04068	FoxO signaling pathway - Homo sapiens (human)	0	1		NA		NA		NA
path:hsa04962	Vasopressin-regulated water reabsorption - Homo sapiens (human)	0	1		NA		NA		NA
path:hsa04146	Peroxisome - Homo sapiens (human)	0	1		NA		NA		NA
path:hsa04723	Retrograde endocannabinoid signaling - Homo sapiens (human)	0	1		NA		NA		NA
path:hsa05222	Small cell lung cancer - Homo sapiens (human)	0	1		NA		NA		NA
path:hsa04115	p53 signaling pathway - Homo sapiens (human)	0	1		NA		NA		NA
path:hsa00240	Pyrimidine metabolism - Homo sapiens (human)	0	1		NA		NA		NA
path:hsa04975	Fat digestion and absorption - Homo sapiens (human)	0	1		NA		NA		NA
path:hsa00565	Ether lipid metabolism - Homo sapiens (human)	0	1		NA		NA		NA
path:hsa05032	Morphine addiction - Homo sapiens (human)	0	1		NA		NA		NA
path:hsa05321	Inflammatory bowel disease (IBD) - Homo sapiens (human)	0	1		NA		NA		NA
path:hsa00860	Porphyrin and chlorophyll metabolism - Homo sapiens (human)	0	1		NA		NA		NA
path:hsa04722	Neurotrophin signaling pathway - Homo sapiens (human)	0	1		NA		NA		NA
path:hsa05214	Glioma - Homo sapiens (human)	0	1		NA		NA		NA
path:hsa05033	Nicotine addiction - Homo sapiens (human)	0	1		NA		NA		NA
path:hsa04950	Maturity onset diabetes of the young - Homo sapiens (human)	0	1		NA		NA		NA
path:hsa05133	Pertussis - Homo sapiens (human)	0	1		NA		NA		NA
path:hsa04966	Collecting duct acid secretion - Homo sapiens (human)	0	1		NA		NA		NA
path:hsa00514	Other types of O-glycan biosynthesis - Homo sapiens (human)	0	1		NA		NA		NA
path:hsa04211	Longevity regulating pathway - Homo sapiens (human)	0	1		NA		NA		NA
path:hsa05030	Cocaine addiction - Homo sapiens (human)	0	1		NA		NA		NA
path:hsa04668	TNF signaling pathway - Homo sapiens (human)	0	1		NA		NA		NA
path:hsa04110	Cell cycle - Homo sapiens (human)	0	1		NA		NA		NA
path:hsa05010	Alzheimer's disease - Homo sapiens (human)	0	1		NA		NA		NA
path:hsa04022	cGMP-PKG signaling pathway - Homo sapiens (human)	0	1		NA		NA		NA
path:hsa03410	Base excision repair - Homo sapiens (human)	0	1		NA		NA		NA
path:hsa04012	ErbB signaling pathway - Homo sapiens (human)	0	1		NA		NA		NA
path:hsa04978	Mineral absorption - Homo sapiens (human)	0	1		NA		NA		NA
path:hsa00330	Arginine and proline metabolism - Homo sapiens (human)	0	1		NA		NA		NA
path:hsa05416	Viral myocarditis - Homo sapiens (human)	0	1		NA		NA		NA
path:hsa00250	Alanine, aspartate and glutamate metabolism - Homo sapiens (human)	0	1		NA		NA		NA
path:hsa04810	Regulation of actin cytoskeleton - Homo sapiens (human)	0	1		NA		NA		NA
path:hsa04530	Tight junction - Homo sapiens (human)	0	1		NA		NA		NA
path:hsa05146	Amoebiasis - Homo sapiens (human)	0	1		NA		NA		NA
path:hsa04620	Toll-like receptor signaling pathway - Homo sapiens (human)	0	1		NA		NA		NA
path:hsa04550	Signaling pathways regulating pluripotency of stem cells - Homo sapiens (human)	0	1		NA		NA		NA
path:hsa04622	RIG-I-like receptor signaling pathway - Homo sapiens (human)	0	1		NA		NA		NA
path:hsa05145	Toxoplasmosis - Homo sapiens (human)	0	1		NA		NA		NA
path:hsa05162	Measles - Homo sapiens (human)	0	1		NA		NA		NA
path:hsa02010	ABC transporters - Homo sapiens (human)	0	1		NA		NA		NA
path:hsa04330	Notch signaling pathway - Homo sapiens (human)	0	1		NA		NA		NA
path:hsa05012	Parkinson's disease - Homo sapiens (human)	0	1		NA		NA		NA
path:hsa00520	Amino sugar and nucleotide sugar metabolism - Homo sapiens (human)	0	1		NA		NA		NA
path:hsa05320	Autoimmune thyroid disease - Homo sapiens (human)	0	1		NA		NA		NA
path:hsa04512	ECM-receptor interaction - Homo sapiens (human)	0	1		NA		NA		NA
path:hsa04610	Complement and coagulation cascades - Homo sapiens (human)	0	1		NA		NA		NA
path:hsa00982	Drug metabolism - cytochrome P450 - Homo sapiens (human)	0	1		NA		NA		NA
path:hsa04931	Insulin resistance - Homo sapiens (human)	0	1		NA		NA		NA
path:hsa05220	Chronic myeloid leukemia - Homo sapiens (human)	0	1		NA		NA		NA
path:hsa04152	AMPK signaling pathway - Homo sapiens (human)	0	1		NA		NA		NA
path:hsa04932	Non-alcoholic fatty liver disease (NAFLD) - Homo sapiens (human)	0	1		NA		NA		NA
path:hsa05215	Prostate cancer - Homo sapiens (human)	0	1		NA		NA		NA
path:hsa04510	Focal adhesion - Homo sapiens (human)	0	1		NA		NA		NA
path:hsa04350	TGF-beta signaling pathway - Homo sapiens (human)	0	1		NA		NA		NA
path:hsa00190	Oxidative phosphorylation - Homo sapiens (human)	0	1		NA		NA		NA
path:hsa04114	Oocyte meiosis - Homo sapiens (human)	0	1		NA		NA		NA
path:hsa03040	Spliceosome - Homo sapiens (human)	0	1		NA		NA		NA
path:hsa05218	Melanoma - Homo sapiens (human)	0	1		NA		NA		NA
path:hsa00020	Citrate cycle (TCA cycle) - Homo sapiens (human)	0	1		NA		NA		NA
path:hsa04910	Insulin signaling pathway - Homo sapiens (human)	0	1		NA		NA		NA
path:hsa04142	Lysosome - Homo sapiens (human)	0	1		NA		NA		NA
path:hsa05230	Central carbon metabolism in cancer - Homo sapiens (human)	0	1		NA		NA		NA
path:hsa04710	Circadian rhythm - Homo sapiens (human)	0	1		NA		NA		NA
path:hsa04611	Platelet activation - Homo sapiens (human)	0	1		NA		NA		NA
path:hsa05168	Herpes simplex infection - Homo sapiens (human)	0	1		NA		NA		NA
path:hsa04145	Phagosome - Homo sapiens (human)	0	1		NA		NA		NA
path:hsa05203	Viral carcinogenesis - Homo sapiens (human)	0	1		NA		NA		NA
path:hsa04072	Phospholipase D signaling pathway - Homo sapiens (human)	0	1		NA		NA		NA
path:hsa05014	Amyotrophic lateral sclerosis (ALS) - Homo sapiens (human)	0	1		NA		NA		NA
path:hsa04666	Fc gamma R-mediated phagocytosis - Homo sapiens (human)	0	1		NA		NA		NA
path:hsa04920	Adipocytokine signaling pathway - Homo sapiens (human)	0	1		NA		NA		NA
path:hsa04930	Type II diabetes mellitus - Homo sapiens (human)	0	1		NA		NA		NA
path:hsa05206	MicroRNAs in cancer - Homo sapiens (human)	0	1		NA		NA		NA
path:hsa04120	Ubiquitin mediated proteolysis - Homo sapiens (human)	0	1		NA		NA		NA
path:hsa00970	Aminoacyl-tRNA biosynthesis - Homo sapiens (human)	0	1		NA		NA		NA
path:hsa00380	Tryptophan metabolism - Homo sapiens (human)	0	1		NA		NA		NA
path:hsa05131	Shigellosis - Homo sapiens (human)	0	1		NA		NA		NA
path:hsa04721	Synaptic vesicle cycle - Homo sapiens (human)	0	1		NA		NA		NA
path:hsa04917	Prolactin signaling pathway - Homo sapiens (human)	0	1		NA		NA		NA
path:hsa05140	Leishmaniasis - Homo sapiens (human)	0	1		NA		NA		NA
path:hsa05164	Influenza A - Homo sapiens (human)	0	1		NA		NA		NA
path:hsa04520	Adherens junction - Homo sapiens (human)	0	1		NA		NA		NA
path:hsa05216	Thyroid cancer - Homo sapiens (human)	0	1		NA		NA		NA
path:hsa03440	Homologous recombination - Homo sapiens (human)	0	1		NA		NA		NA
path:hsa03008	Ribosome biogenesis in eukaryotes - Homo sapiens (human)	0	1		NA		NA		NA
path:hsa05224	Breast cancer - Homo sapiens (human)	0	1		NA		NA		NA
path:hsa05132	Salmonella infection - Homo sapiens (human)	0	1		NA		NA		NA
path:hsa05212	Pancreatic cancer - Homo sapiens (human)	0	1		NA		NA		NA
path:hsa05016	Huntington's disease - Homo sapiens (human)	0	1		NA		NA		NA
path:hsa05223	Non-small cell lung cancer - Homo sapiens (human)	0	1		NA		NA		NA
path:hsa04140	Regulation of autophagy - Homo sapiens (human)	0	1		NA		NA		NA
path:hsa05020	Prion diseases - Homo sapiens (human)	0	1		NA		NA		NA
path:hsa05134	Legionellosis - Homo sapiens (human)	0	1		NA		NA		NA
path:hsa00640	Propanoate metabolism - Homo sapiens (human)	0	1		NA		NA		NA
path:hsa03050	Proteasome - Homo sapiens (human)	0	1		NA		NA		NA
path:hsa04390	Hippo signaling pathway - Homo sapiens (human)	0	1		NA		NA		NA
path:hsa05160	Hepatitis C - Homo sapiens (human)	0	1		NA		NA		NA
path:hsa00071	Fatty acid degradation - Homo sapiens (human)	0	1		NA		NA		NA
path:hsa04370	VEGF signaling pathway - Homo sapiens (human)	0	1		NA		NA		NA
path:hsa00620	Pyruvate metabolism - Homo sapiens (human)	0	1		NA		NA		NA
path:hsa05144	Malaria - Homo sapiens (human)	0	1		NA		NA		NA
path:hsa03320	PPAR signaling pathway - Homo sapiens (human)	0	1		NA		NA		NA
path:hsa05130	Pathogenic Escherichia coli infection - Homo sapiens (human)	0	1		NA		NA		NA
path:hsa00600	Sphingolipid metabolism - Homo sapiens (human)	0	1		NA		NA		NA
path:hsa05217	Basal cell carcinoma - Homo sapiens (human)	0	1		NA		NA		NA
path:hsa05213	Endometrial cancer - Homo sapiens (human)	0	1		NA		NA		NA
